# Supplementary material for: Complications and Mortality after Surgeries in Patients with Prior Stroke Who Received General and Neuraxial Anesthesia: A Propensity-Score Matched Study
Source: J Clin Med. 2022 Mar 9;11(6):1490. doi: 10.3390/jcm11061490 (PMC8949151; doi:10.3390/jcm11061490)
Supplement: Supplementary file 1 [file jcm-11-01490-s001.zip]

Archive with 1 entries (1 files):
- jcm-1592052-supplementary.pdf
